# Supplementary material for: Overexpression of Egr1 Transcription Regulator Contributes to Schwann Cell Differentiation Defects in Neural Crest-Specific Adar1 Knockout Mice
Source: Cells. 2024 Nov 23;13(23):1952. doi: 10.3390/cells13231952 (PMC11639873; doi:10.3390/cells13231952)
Supplement: Supplementary file 1 [file cells-13-01952-s001.zip]

Archive with 1 entries (1 files):
- cells-3281069-supplementary.pdf
